# Supplementary material for: Band Phosphorus and Sulfur Fertilization as Drivers of Efficient Management of Nitrogen of Maize (Zea mays L.)
Source: Plants (Basel). 2022 Jun 23;11(13):1660. doi: 10.3390/plants11131660 (PMC9268923; doi:10.3390/plants11131660)
Supplement: Supplementary file 1 [file plants-11-01660-s001.zip]

Archive with 1 entries (1 files):
- plants-1757725-supplementary.pdf
